# Supplementary material for: Spatiotemporal Profiling of Starch-Degrading Enzymes in Nong-Flavor Daqu: Molecular Markers for Quantitative Quality Evaluation
Source: Foods. 2025 Sep 18;14(18):3239. doi: 10.3390/foods14183239 (PMC12469301; doi:10.3390/foods14183239)
Supplement: Supplementary file 1 [file foods-14-03239-s001.zip]

Archive with 1 entries (1 files):
- foods-3836687-supplementary.pdf
